# Supplementary material for: Evidence for a novel function of Awd in maintenance of genomic stability
Source: Sci Rep. 2017 Dec 4;7:16820. doi: 10.1038/s41598-017-17217-0 (PMC5714947; doi:10.1038/s41598-017-17217-0)
Supplement: Supplementary file 1 — Supplementary Data S1 [file 41598_2017_17217_MOESM1_ESM.xlsx]

## Sheet: DECAD
GFP Positive area						GFP Negative area
staining	area	mean	IntDen	RawIntDen		staining	area	mean	IntDen	RawIntDen
DE CAD	17672	21268	375853	375853		DE CAD	17672	25235	445957	445957
DE CAD	5183	11777	61038	61038		DE CAD	5183	12934	67037	67037
DE CAD	8701	8529	74215	74215		DE CAD	8701	9088	79079	79079
DE CAD	6450	6522	42067	42067		DE CAD	6450	8681	55993	55993
DE CAD	6420	7154	45926	45926		DE CAD	6420	9690	62209	62209
DE CAD	4247	8710	36993	36993		DE CAD	4247	10527	44708	44708
DE CAD	8064	9866	79557	79557		DE CAD	8064	12127	97795	97795
DE CAD	12600	7342	92514	92514		DE CAD	12600	11949	150562	150562
DE CAD	11556	9445	109151	109151		DE CAD	11556	13911	160758	160758
DE CAD	4080	15078	61520	61520		DE CAD	4080	19740	80538	80538
DECAD	14058	35092	493322	493322		DECAD	14058	37211	523107	523107
DE CAD	5592	99646	557220	557220		DE CAD	5592	98416	550345	550345
DE CAD	8633	39637	342188	342188		DE CAD	8633	38157	329410	329410
DECAD	21217	16957	359775	359775		DECAD	21217	15849	336269	336269
DECAD	11061	22013	243482	243482		DECAD	11061	22945	253790	253790
DECAD	11061	24043	265940	265940		DECAD	11061	22786	252032	252032
DE-Cad Mean fluorescence			DE-Cad Normalised mean fluorescence
GFP negative mean	GFP positive mean		GFP negative mean	GFP positive mean
25235	21268		1	0.842798
12934	11777		1	0.910546
9088	8529		1	0.93849
8681	6522		1	0.751296
9690	7154		1	0.738287
10527	8710		1	0.827396
12127	9866		1	0.813557
11949	7342		1	0.614445
13911	9445		1	0.678959
19740	15078		1	0.76383
37211	35092		1	0.943054
98416	99646		1	1.0125
38157	39637		1	1.03879
15849	16957		1	1.06991
22945	22013		1	0.959381
22786	24043		1	1.05517

## Sheet: aPKC
GFP Positive area						GFP Negative area
staining	area	mean	IntDen	RawIntDen		staining	area	mean	IntDen	RawIntDen
aPKC	17672	12257	216608	216608		aPKC	17672	28965	511877	511877
aPKC	5183	15565	80675	80675		aPKC	5183	22370	115943	115943
aPKC	8701	33141	288357	288357		aPKC	8701	32091	279225	279225
aPKC	6450	28127	181419	181419		aPKC	6450	29111	187769	187769
aPKC	6420	9120	58551	58551		aPKC	6420	16008	102773	102773
aPKC	4247	12711	53985	53985		aPKC	4247	15669	66547	66547
aPKC	8064	15467	124729	124729		aPKC	8064	19519	157398	157398
aPKC	12600	14449	182061	182061		aPKC	12600	20055	252688	252688
aPKC	11556	18511	213910	213910		aPKC	11556	22056	254879	254879
aPKC	4080	8786	35845	35845		aPKC	4080	13770	56182	56182
aPKC	12676	36823	466764	466764		aPKC	12676	37350	473443	473443
aPKC	7582	35877	272017	272017		aPKC	7582	38189	289549	289549
aPKC	14058	13613	191365	191365		aPKC	14058	12751	179253	179253
aPKC	14827	18991	281577	281577		aPKC	14827	15484	229587	229587
aPKC	6626	39608	262445	262445		aPKC	6626	40345	267328	267328
aPKC	10510	36579	384446	384446		aPKC	10510	36673	385437	385437
aPKC Mean fluorescence			aPKC Normalised mean fluorescence
GFP negative mean	GFP positive mean		GFP negative mean	GFP positive mean
28965	12257		1	0.423166
22370	15565		1	0.695798
32091	33141		1	1.03272
29111	28127		1	0.966198
16008	9120		1	0.569715
15669	12711		1	0.81122
19519	15467		1	0.792407
20055	14449		1	0.720469
22056	18511		1	0.839273
13770	8786		1	0.638054
37350	36823		1	0.98589
38189	35877		1	0.939459
12751	13613		1	1.0676
15484	18991		1	1.22649
40345	39608		1	0.981733
36673	36579		1	0.997437
